# Supplementary material for: Characterization of Differences in Chemical Profiles and Antioxidant Activities of Schisandra chinensis and Schisandra sphenanthera Based on Multi-Technique Data Fusion
Source: Molecules. 2024 Oct 14;29(20):4865. doi: 10.3390/molecules29204865 (PMC11510710; doi:10.3390/molecules29204865)
Supplement: Supplementary file 1 [file molecules-29-04865-s001.zip]

Archive with 1 entries (1 files):
- molecules-3206281-Supplementary.pdf
